# Supplementary material for: ﻿Seven new species of the subgenus Homoneura Malloch (Diptera, Lauxaniidae, Homoneura) from Jiangjin District, southwestern Chongqing, China
Source: Zookeys. 2024 Jul 2;1206:45–80. doi: 10.3897/zookeys.1206.124892 (PMC11233985; doi:10.3897/zookeys.1206.124892)
Supplement: XML Treatment for Homoneura (Homoneura) jiangjinensis [file zookeys.1206.124892-treatment3.xml]

<!DOCTYPE tp:taxon-treatment
  PUBLIC "-//TaxonX//DTD Taxonomic Treatment Publishing DTD v0 20100105//EN" "tax-treatment-NSO.dtd">
<tp:taxon-treatment xmlns:tp="http://www.plazi.org/taxpub"><tp:treatment-meta><kwd-group><label>Taxon classification</label><kwd>
                <named-content content-type="kingdom">Animalia</named-content>
              </kwd><kwd>
                <named-content content-type="order">Diptera</named-content>
              </kwd><kwd>
                <named-content content-type="family">Lauxaniidae</named-content>
              </kwd></kwd-group><mixed-citation publication-type="journal"><person-group><name><surname>Chen</surname><given-names>Xulong</given-names></name><name><surname>You</surname><given-names>Pengyan</given-names></name><name><surname>Li</surname><given-names>Wenliang</given-names></name><name><surname>Zhang</surname><given-names>Zhisheng</given-names></name></person-group><article-title>﻿Seven new species of the subgenus <italic><tp:taxon-name><tp:taxon-name-part taxon-name-part-type="genus" reg="Homoneura"/><tp:taxon-name-part taxon-name-part-type="subgenus" reg="Homoneura">Homoneura</tp:taxon-name-part></tp:taxon-name></italic> Malloch (<tp:taxon-name><tp:taxon-name-part taxon-name-part-type="order">Diptera</tp:taxon-name-part></tp:taxon-name>, <tp:taxon-name><tp:taxon-name-part taxon-name-part-type="family">Lauxaniidae</tp:taxon-name-part></tp:taxon-name>, <italic><tp:taxon-name><tp:taxon-name-part taxon-name-part-type="genus" reg="Homoneura">Homoneura</tp:taxon-name-part></tp:taxon-name></italic>) from Jiangjin District, southwestern Chongqing, China</article-title><source>Zookeys</source><day>02</day><month>07</month><year>2024</year><volume>1206</volume><fpage>45</fpage><lpage>80</lpage><pub-id pub-id-type="doi">10.3897/zookeys.1206.124892</pub-id></mixed-citation></tp:treatment-meta><tp:nomenclature><label>﻿</label><tp:taxon-name><object-id xmlns:xlink="http://www.w3.org/1999/xlink" content-type="arpha" xlink:type="simple">042E9CAA-6B98-5C5D-A99D-93A124A7474D</object-id><tp:taxon-name-part taxon-name-part-type="genus" reg="Homoneura">Homoneura</tp:taxon-name-part> (<tp:taxon-name-part taxon-name-part-type="subgenus" reg="Homoneura">Homoneura</tp:taxon-name-part>) <tp:taxon-name-part taxon-name-part-type="species" reg="jiangjinensis">jiangjinensis</tp:taxon-name-part><object-id xmlns:xlink="http://www.w3.org/1999/xlink" content-type="zoobank" xlink:type="simple">https://zoobank.org/5EEEC111-1B29-44FD-89EC-8F7616B7D0D1</object-id></tp:taxon-name><tp:taxon-authority>Chen &amp; Li</tp:taxon-authority><tp:taxon-status xmlns:xlink="http://www.w3.org/1999/xlink" xlink:type="simple">sp. nov.</tp:taxon-status><xref ref-type="fig" rid="F5">Figs 21–25</xref><xref ref-type="fig" rid="F6">, 26–30 Chinese name: 江津同脉缟蝇</xref></tp:nomenclature><tp:treatment-sec sec-type="type material" id="SECID0EN4BG"><title>Type material.</title><p><bold><italic>Holotype</italic></bold>: ♂, <bold>China</bold>, Chongqing City, Jiangjin District, Simianshan Natural Reserve, Zhengqiangou, <named-content xmlns:xlink="http://www.w3.org/1999/xlink" content-type="dwc:verbatimCoordinates" xlink:type="simple"><named-content content-type="geo-json" specific-use="{&#34;type&#34;:&#34;Point&#34;,&#34;coordinates&#34;:[106.440522,28.616539]}" id="NCID0E44BG" xlink:type="simple">28°36'59.54"N, 106°26'25.88"E</named-content></named-content>, 1273 m, 14.VI.2022, leg. Xulong Chen. <bold><italic>Paratypes</italic></bold>: 1♂, same data as holotype.</p></tp:treatment-sec><tp:treatment-sec sec-type="etymology" id="SECID0EF5BG"><title>Etymology.</title><p>The specific name refers to the type locality Jiangjin District.</p></tp:treatment-sec><tp:treatment-sec sec-type="diagnosis" id="SECID0EK5BG"><title>Diagnosis.</title><p>Basal margin of brown apical spot on R<sub>2+3</sub> at same vertical level as crossvein dm-cu; brown apical spots on R<sub>2+3</sub>, R<sub>4+5</sub>, and M<sub>1</sub> entirely separated. Syntergosternite with several setulae above right spiracle, ventral process with several hairs at middle. Surstylus consisting of a long spinous process and a hairy blunt process in lateral view. Hypandrium with a pair of tooth-like ventral processes at middle. Pregonite consisting of a short spinous process and a long curved spinous process, postgonite curved and spine-like in lateral view. Phallus with a subapical tooth in lateral view.</p></tp:treatment-sec><tp:treatment-sec sec-type="description" id="SECID0EY5BG"><title>Description.</title><p><bold>Male.</bold> Body length 7.0–7.1 mm, wing length 6.9 mm.</p><p><bold><italic>Head</italic></bold> (Fig. <xref ref-type="fig" rid="F5">21</xref>) yellow. Frons as long as wide and parallel-sided; ocellar triangle yellow, ocellar seta developed, longer than anterior fronto-orbital seta, anterior fronto-orbital seta shorter than posterior fronto-orbital seta. Gena ~ 1/8 height of eye. Antenna yellow, first flagellomere ~ 2.0 × longer than high; arista black except yellow at base, long plumose, with longest ray as long as height of first flagellomere. Proboscis and palpus yellow.</p><fig id="F5" position="float" orientation="portrait"><object-id xmlns:xlink="http://www.w3.org/1999/xlink" content-type="doi" xlink:type="simple">10.3897/zookeys.1206.124892.figures21-25</object-id><object-id xmlns:xlink="http://www.w3.org/1999/xlink" content-type="arpha" xlink:type="simple">9B598BAE-9F03-54FA-A736-E8FD20D614FC</object-id><label>Figures 21–25.</label><caption><p><tp:taxon-name><tp:taxon-name-part taxon-name-part-type="genus" reg="Homoneura">Homoneura</tp:taxon-name-part> (<tp:taxon-name-part taxon-name-part-type="subgenus" reg="Homoneura">Homoneura</tp:taxon-name-part>) <tp:taxon-name-part taxon-name-part-type="species" reg="jiangjinensis">jiangjinensis</tp:taxon-name-part></tp:taxon-name> sp. nov. male <bold>21</bold> head, anterior view <bold>22</bold> wing <bold>23</bold> habitus, lateral view <bold>24</bold> thorax, dorsal view <bold>25</bold> abdomen, dorsal view.</p></caption><graphic xmlns:xlink="http://www.w3.org/1999/xlink" xlink:href="zookeys-1206-045_article-124892__-g005.jpg" position="float" orientation="portrait" xlink:type="simple" id="oo_1083841.jpg"><uri content-type="original_file" xlink:type="simple">https://binary.pensoft.net/fig/1083841</uri></graphic></fig><p><bold><italic>Thorax</italic></bold> (Fig. <xref ref-type="fig" rid="F5">24</xref>) yellow, with gray pruinosity. 0+3 dorsocentral setae, anteriormost postsutural dorsocentral seta far from scutal suture, acrostichal setulae in ten irregular rows. Legs yellow. Fore femur with ten posterior dorsal setae, five or six posterior ventral setae and ctenidium with 16 short setae; fore tibia with one dorsal preapical seta and one short apical ventral seta. Mid femur with five anterior setae and one apical posterior seta; mid tibia with one dorsal preapical seta and three strong apical ventral setae. Hind femur with several weak anterior ventral setae and one preapical anterior dorsal seta; hind tibia with one weak dorsal preapical seta and one short apical ventral seta. Wing (Fig. <xref ref-type="fig" rid="F5">22</xref>) slightly yellow, basal margin of brown apical spot on R<sub>2+3</sub> at same vertical level as crossvein dm-cu; brown apical spots on R<sub>2+3</sub>, R<sub>4+5</sub>, and M<sub>1</sub> entirely separated; brown median spot on R<sub>4+5</sub> separated from brown cloud-like spot on crossvein dm-cu; subcostal cell pale brown apically; costa with 2<sup>nd</sup> (between R<sub>1</sub> and R<sub>2+3</sub>), 3<sup>rd</sup> (between R<sub>2+3</sub> and R<sub>4+5</sub>), and 4<sup>th</sup> (between R<sub>4+5</sub> and M<sub>1</sub>) sections in proportion of 4: 1.2: 0.8; r-m before middle of discal cell; ultimate and penultimate sections of M<sub>1</sub> in proportion of 1.1: 1; ultimate section of CuA<sub>1</sub> ~ 1/7 of penultimate. Haltere yellow.</p><p><bold><italic>Abdomen</italic></bold> (Fig. <xref ref-type="fig" rid="F5">25</xref>) yellow. Male genitalia (Figs <xref ref-type="fig" rid="F6">26–30</xref>): syntergosternite circular with a trapeziform ventral process, with several dorsal setulae and several setulae above right spiracle, ventral process with several hairs at middle. Epandrium broad in lateral view; surstylus consisting of a long spinous process and a blunt and hairy process in lateral view. Hypandrium H-shaped, with a pair of tooth-like ventral processes at middle. Pregonite consisting of a short spinous process and a long curved spinous process, postgonite curved and spine-like in lateral view. Phallus curved backwards, with a subapical tooth in lateral view. Phallapodeme shorter than phallus.</p><fig id="F6" position="float" orientation="portrait"><object-id xmlns:xlink="http://www.w3.org/1999/xlink" content-type="doi" xlink:type="simple">10.3897/zookeys.1206.124892.figures26-30</object-id><object-id xmlns:xlink="http://www.w3.org/1999/xlink" content-type="arpha" xlink:type="simple">19F36FA2-73AF-5631-B6FE-5E132528913C</object-id><label>Figures 26–30.</label><caption><p><tp:taxon-name><tp:taxon-name-part taxon-name-part-type="genus" reg="Homoneura">Homoneura</tp:taxon-name-part> (<tp:taxon-name-part taxon-name-part-type="subgenus" reg="Homoneura">Homoneura</tp:taxon-name-part>) <tp:taxon-name-part taxon-name-part-type="species" reg="jiangjinensis">jiangjinensis</tp:taxon-name-part></tp:taxon-name> sp. nov. male <bold>26</bold> syntergosternite and epandrium, lateral view <bold>27</bold> epandrial complex, posterior view <bold>28</bold> syntergosternite, anterior view <bold>29</bold> phallic complex, ventral view <bold>30</bold> phallic complex, lateral view. Scale bar: 0.5 mm.</p></caption><graphic xmlns:xlink="http://www.w3.org/1999/xlink" xlink:href="zookeys-1206-045_article-124892__-g006.jpg" position="float" orientation="portrait" xlink:type="simple" id="oo_1083842.jpg"><uri content-type="original_file" xlink:type="simple">https://binary.pensoft.net/fig/1083842</uri></graphic></fig><p><bold>Female.</bold> Unknown.</p></tp:treatment-sec><tp:treatment-sec sec-type="distribution" id="SECID0EYDAI"><title>Distribution.</title><p>China (Chongqing).</p></tp:treatment-sec><tp:treatment-sec sec-type="remarks" id="SECID0E4DAI"><title>Remarks.</title><p>The new species resembles <tp:taxon-name><tp:taxon-name-part taxon-name-part-type="genus" reg="Homoneura">Homoneura</tp:taxon-name-part> (<tp:taxon-name-part taxon-name-part-type="subgenus" reg="Homoneura">Homoneura</tp:taxon-name-part>) <tp:taxon-name-part taxon-name-part-type="species" reg="caoi">caoi</tp:taxon-name-part></tp:taxon-name> in the habitus, mesonotum with acrostichal setulae in ten irregular rows and brown apical spots on R<sub>2+3</sub>, R<sub>4+5</sub>, and M<sub>1</sub> entirely separated [see <xref ref-type="bibr" rid="B35">Wang et al. 2012</xref>: figs 12, 14, 15], but it can be distinguished from the latter by the following: fore femur with ten posterior dorsal setae and ctenidium with 16 short setae; subcostal cell pale brown apically; abdominal tergites 2–5 without brown posterior margin; syntergosternite with several setulae above right spiracle; surstylus consisting of a long spinous process and a blunt hairy process in lateral view; hypandrium with a pair of tooth-like ventral processes at middle; pregonite consisting of a short spinous process and a long curved spinous process, postgonite curved and spine-like in lateral view. In <tp:taxon-name><tp:taxon-name-part taxon-name-part-type="genus" reg="Homoneura">H.</tp:taxon-name-part> (<tp:taxon-name-part taxon-name-part-type="subgenus" reg="Homoneura">H.</tp:taxon-name-part>) <tp:taxon-name-part taxon-name-part-type="species" reg="caoi">caoi</tp:taxon-name-part></tp:taxon-name>, fore femur with seven or eight posterior dorsal setae and ctenidium with 12 or 13 short setae; subcostal cell hyaline; abdominal tergites 2–5 with brown posterior margin; syntergosternite without setula around spiracle; surstylus trifurcated; gonopod with three inwardly curved arc-shaped processes [see <xref ref-type="bibr" rid="B35">Wang et al. 2012</xref>: figs 12, 15, 16, 19, 20, 21].</p></tp:treatment-sec><ref-list><ref id="B35"><mixed-citation xmlns:xlink="http://www.w3.org/1999/xlink" xlink:type="simple"><person-group><name name-style="western"><surname>Wang</surname><given-names>JC</given-names></name><name name-style="western"><surname>Gao</surname><given-names>CX</given-names></name><name name-style="western"><surname>Yang</surname><given-names>D</given-names></name></person-group> (<year>2012</year>) <article-title>Three new species of the <tp:taxon-name><tp:taxon-name-part taxon-name-part-type="genus">Homoneura</tp:taxon-name-part> (<tp:taxon-name-part taxon-name-part-type="subgenus">Homoneura</tp:taxon-name-part>) <tp:taxon-name-part taxon-name-part-type="species">henanensis</tp:taxon-name-part></tp:taxon-name> species group (<tp:taxon-name><tp:taxon-name-part taxon-name-part-type="order">Diptera</tp:taxon-name-part></tp:taxon-name>, <tp:taxon-name><tp:taxon-name-part taxon-name-part-type="family">Lauxaniidae</tp:taxon-name-part></tp:taxon-name>), with a key to Chinese species.</article-title><source>Zootaxa</source><volume>3262</volume>(<issue>1</issue>): <fpage>35</fpage>–<lpage>45</lpage>. <ext-link xlink:href="10.11646/zootaxa.3262.1.3" ext-link-type="doi" xlink:type="simple">https://doi.org/10.11646/zootaxa.3262.1.3</ext-link></mixed-citation></ref></ref-list></tp:taxon-treatment>
