# Supplementary material for: ﻿Seven new species of the subgenus Homoneura Malloch (Diptera, Lauxaniidae, Homoneura) from Jiangjin District, southwestern Chongqing, China
Source: Zookeys. 2024 Jul 2;1206:45–80. doi: 10.3897/zookeys.1206.124892 (PMC11233985; doi:10.3897/zookeys.1206.124892)
Supplement: XML Treatment for Homoneura (Homoneura) microtricha [file zookeys.1206.124892-treatment4.xml]

<!DOCTYPE tp:taxon-treatment
  PUBLIC "-//TaxonX//DTD Taxonomic Treatment Publishing DTD v0 20100105//EN" "tax-treatment-NSO.dtd">
<tp:taxon-treatment xmlns:tp="http://www.plazi.org/taxpub"><tp:treatment-meta><kwd-group><label>Taxon classification</label><kwd>
                <named-content content-type="kingdom">Animalia</named-content>
              </kwd><kwd>
                <named-content content-type="order">Diptera</named-content>
              </kwd><kwd>
                <named-content content-type="family">Lauxaniidae</named-content>
              </kwd></kwd-group><mixed-citation publication-type="journal"><person-group><name><surname>Chen</surname><given-names>Xulong</given-names></name><name><surname>You</surname><given-names>Pengyan</given-names></name><name><surname>Li</surname><given-names>Wenliang</given-names></name><name><surname>Zhang</surname><given-names>Zhisheng</given-names></name></person-group><article-title>﻿Seven new species of the subgenus <italic><tp:taxon-name><tp:taxon-name-part taxon-name-part-type="genus" reg="Homoneura"/><tp:taxon-name-part taxon-name-part-type="subgenus" reg="Homoneura">Homoneura</tp:taxon-name-part></tp:taxon-name></italic> Malloch (<tp:taxon-name><tp:taxon-name-part taxon-name-part-type="order">Diptera</tp:taxon-name-part></tp:taxon-name>, <tp:taxon-name><tp:taxon-name-part taxon-name-part-type="family">Lauxaniidae</tp:taxon-name-part></tp:taxon-name>, <italic><tp:taxon-name><tp:taxon-name-part taxon-name-part-type="genus" reg="Homoneura">Homoneura</tp:taxon-name-part></tp:taxon-name></italic>) from Jiangjin District, southwestern Chongqing, China</article-title><source>Zookeys</source><day>02</day><month>07</month><year>2024</year><volume>1206</volume><fpage>45</fpage><lpage>80</lpage><pub-id pub-id-type="doi">10.3897/zookeys.1206.124892</pub-id></mixed-citation></tp:treatment-meta><tp:nomenclature><label>﻿</label><tp:taxon-name><object-id xmlns:xlink="http://www.w3.org/1999/xlink" content-type="arpha" xlink:type="simple">4C5ED6FF-7976-5993-92EF-9B637FE70D26</object-id><tp:taxon-name-part taxon-name-part-type="genus" reg="Homoneura">Homoneura</tp:taxon-name-part> (<tp:taxon-name-part taxon-name-part-type="subgenus" reg="Homoneura">Homoneura</tp:taxon-name-part>) <tp:taxon-name-part taxon-name-part-type="species" reg="microtricha">microtricha</tp:taxon-name-part><object-id xmlns:xlink="http://www.w3.org/1999/xlink" content-type="zoobank" xlink:type="simple">https://zoobank.org/3070733C-4EF9-48F9-BBC2-45424FC52630</object-id></tp:taxon-name><tp:taxon-authority>Chen &amp; Li</tp:taxon-authority><tp:taxon-status xmlns:xlink="http://www.w3.org/1999/xlink" xlink:type="simple">sp. nov.</tp:taxon-status><xref ref-type="fig" rid="F7">Figs 31–35</xref><xref ref-type="fig" rid="F8">, 36–40 Chinese name: 微毛同脉缟蝇</xref></tp:nomenclature><tp:treatment-sec sec-type="type material" id="SECID0ECHAI"><title>Type material.</title><p><bold><italic>Holotype</italic></bold>: ♂, <bold>China</bold>, Chongqing City, Jiangjin District, Simianshan Natural Reserve, Zhengqiangou, <named-content xmlns:xlink="http://www.w3.org/1999/xlink" content-type="dwc:verbatimCoordinates" xlink:type="simple"><named-content content-type="geo-json" specific-use="{&#34;type&#34;:&#34;Point&#34;,&#34;coordinates&#34;:[106.440522,28.616539]}" id="NCID0ESHAI" xlink:type="simple">28°36'59.54"N, 106°26'25.88"E</named-content></named-content>, 1273 m, 15.VI.2022, leg. Xulong Chen. <bold><italic>Paratypes</italic></bold>: 43♂♂6♀♀, <bold>China</bold>, Chongqing City, Jiangjin District, Simianshan Natural Reserve, Zhengqiangou, <named-content xmlns:xlink="http://www.w3.org/1999/xlink" content-type="dwc:verbatimCoordinates" xlink:type="simple"><named-content content-type="geo-json" specific-use="{&#34;type&#34;:&#34;Point&#34;,&#34;coordinates&#34;:[106.440522,28.616539]}" id="NCID0E6HAI" xlink:type="simple">28°36'59.54"N, 106°26'25.88"E</named-content></named-content>, 1273 m, 14.VI.2022, leg. Xulong Chen; 1♂, <bold>China</bold>, Chongqing City, Jiangjin District, Simianshan Natural Reserve, Zhengqiangou, <named-content xmlns:xlink="http://www.w3.org/1999/xlink" content-type="dwc:verbatimCoordinates" xlink:type="simple"><named-content content-type="geo-json" specific-use="{&#34;type&#34;:&#34;Point&#34;,&#34;coordinates&#34;:[106.440522,28.616539]}" id="NCID0EJIAI" xlink:type="simple">28°36'59.54"N, 106°26'25.88"E</named-content></named-content>, 1273 m, 26.VI.2022, leg. Pengyan You; 3♂♂8♀♀, <bold>China</bold>, Chongqing City, Jiangjin District, Simianshan Natural Reserve, Dahonghai, <named-content xmlns:xlink="http://www.w3.org/1999/xlink" content-type="dwc:verbatimCoordinates" xlink:type="simple"><named-content content-type="geo-json" specific-use="{&#34;type&#34;:&#34;Point&#34;,&#34;coordinates&#34;:[106.443036,28.592853]}" id="NCID0ETIAI" xlink:type="simple">28°35'34.27"N, 106°26'34.93"E</named-content></named-content>, 1144 m, 15.VII.2022, leg. Xulong Chen; 5♂♂, <bold>China</bold>, Chongqing City, Jiangjin District, Simianshan Natural Reserve, Mohuayan, <named-content xmlns:xlink="http://www.w3.org/1999/xlink" content-type="dwc:verbatimCoordinates" xlink:type="simple"><named-content content-type="geo-json" specific-use="{&#34;type&#34;:&#34;Point&#34;,&#34;coordinates&#34;:[106.368711,28.587686]}" id="NCID0E4IAI" xlink:type="simple">28°35'15.67"N, 106°22'7.36"E</named-content></named-content>, 1017 m, 14.VII.2022, leg. Xulong Chen; 2♂♂1♀, <bold>China</bold>, Chongqing City, Jiangjin District, Simianshan Natural Reserve, Zhenzhutan, <named-content xmlns:xlink="http://www.w3.org/1999/xlink" content-type="dwc:verbatimCoordinates" xlink:type="simple"><named-content content-type="geo-json" specific-use="{&#34;type&#34;:&#34;Point&#34;,&#34;coordinates&#34;:[106.423806,28.597428]}" id="NCID0EHJAI" xlink:type="simple">28°35'50.74"N, 106°25'25.70"E</named-content></named-content>, 1226 m, 15.VII.2022, leg. Xulong Chen; 2♂♂2♀♀, <bold>China</bold>, Chongqing City, Jiangjin District, Simianshan Natural Reserve, Tudiyan, <named-content xmlns:xlink="http://www.w3.org/1999/xlink" content-type="dwc:verbatimCoordinates" xlink:type="simple"><named-content content-type="geo-json" specific-use="{&#34;type&#34;:&#34;Point&#34;,&#34;coordinates&#34;:[106.401858,28.623458]}" id="NCID0ERJAI" xlink:type="simple">28°37'24.45"N, 106°24'6.69"E</named-content></named-content>, 1126 m, 15.VII.2022, leg. Xulong Chen; 1♂2♀♀, <bold>China</bold>, Chongqing City, Jiangjin District, Simianshan Natural Reserve, Chaoyuanguan, <named-content xmlns:xlink="http://www.w3.org/1999/xlink" content-type="dwc:verbatimCoordinates" xlink:type="simple"><named-content content-type="geo-json" specific-use="{&#34;type&#34;:&#34;Point&#34;,&#34;coordinates&#34;:[106.339956,28.648161]}" id="NCID0E1JAI" xlink:type="simple">28°38'53.38"N, 106°20'23.84"E</named-content></named-content>, 920 m, 14. VII.2022, leg. Xulong Chen; 1♂, <bold>China</bold>, Chongqing City, Jiangjin District, Taihe Management and Protection Station, Heishenmiao, <named-content xmlns:xlink="http://www.w3.org/1999/xlink" content-type="dwc:verbatimCoordinates" xlink:type="simple"><named-content content-type="geo-json" specific-use="{&#34;type&#34;:&#34;Point&#34;,&#34;coordinates&#34;:[106.262789,28.802558]}" id="NCID0EEKAI" xlink:type="simple">28°48'9.21"N, 106°15'46.04"E</named-content></named-content>, 836 m, 14.VII.2022, leg. Xulong Chen; 1♂, <bold>China</bold>, Chongqing City, Jiangjin District, Dayuandong National Forest Park, Kongzimiao, <named-content xmlns:xlink="http://www.w3.org/1999/xlink" content-type="dwc:verbatimCoordinates" xlink:type="simple"><named-content content-type="geo-json" specific-use="{&#34;type&#34;:&#34;Point&#34;,&#34;coordinates&#34;:[106.256744,28.886022]}" id="NCID0EOKAI" xlink:type="simple">28°53'9.68"N, 106°15'24.28"E</named-content></named-content>, 709m, 12.VII.2022, leg. Xulong Chen; 1♂1♀, <bold>China</bold>, Chongqing City, Jiangjin District, Dayuandong National Forest Park, Shuijingwan, <named-content xmlns:xlink="http://www.w3.org/1999/xlink" content-type="dwc:verbatimCoordinates" xlink:type="simple"><named-content content-type="geo-json" specific-use="{&#34;type&#34;:&#34;Point&#34;,&#34;coordinates&#34;:[106.238700,28.886378]}" id="NCID0EYKAI" xlink:type="simple">28°53'10.96"N, 106°14'19.32"E</named-content></named-content>, 717 m, 13.VII.2022, leg. Xulong Chen; 2♂♂1♀, <bold>China</bold>, Chongqing City, Jiangjin District, Dayuandong National Forest Park, Tian’ehu, <named-content xmlns:xlink="http://www.w3.org/1999/xlink" content-type="dwc:verbatimCoordinates" xlink:type="simple"><named-content content-type="geo-json" specific-use="{&#34;type&#34;:&#34;Point&#34;,&#34;coordinates&#34;:[106.254036,28.881792]}" id="NCID0ECLAI" xlink:type="simple">28°52'54.45"N, 106°15'14.53"E</named-content></named-content>, 728 m, 13.VII.2022, leg. Xulong Chen; 4♂♂12♀♀, <bold>China</bold>, Chongqing City, Jiangjin District, Dayuandong National Forest Park, Diaojiaolou, <named-content xmlns:xlink="http://www.w3.org/1999/xlink" content-type="dwc:verbatimCoordinates" xlink:type="simple"><named-content content-type="geo-json" specific-use="{&#34;type&#34;:&#34;Point&#34;,&#34;coordinates&#34;:[106.261717,28.884969]}" id="NCID0EMLAI" xlink:type="simple">28°53'5.89"N, 106°15'42.18"E</named-content></named-content>, 731 m, 13.VII.2022, leg. Xulong Chen.</p></tp:treatment-sec><tp:treatment-sec sec-type="etymology" id="SECID0ERLAI"><title>Etymology.</title><p>The specific name comes from the combination of the prefix <italic>micro</italic>- (meaning small) and the Latin word, <italic>tricha</italic> (meaning hair), referring to the surstylus covered by small hairs.</p></tp:treatment-sec><tp:treatment-sec sec-type="diagnosis" id="SECID0E2LAI"><title>Diagnosis.</title><p>Mesonotum with acrostichal setulae in eight irregular rows. Brown apical spots on R<sub>4+5</sub> and M<sub>1</sub> slightly confluent, separated from apical spot on R<sub>2+3</sub>; brown median spot on R<sub>4+5</sub> slightly fused with brown cloud-like spot on crossvein dm-cu. Surstylus subuliform in lateral view. Pregonite knife-like in ventral view, connected with postgonite; postgonite long and spine-like in lateral view. Phallus with two pairs of subapical teeth in lateral view.</p></tp:treatment-sec><tp:treatment-sec sec-type="description" id="SECID0EJMAI"><title>Description.</title><p><bold>Male.</bold> Body length 5.8–6.3 mm, wing length 5.6–6.1 mm.</p><p><bold><italic>Head</italic></bold> (Fig. <xref ref-type="fig" rid="F7">31</xref>) yellow. Frons as long as wide and parallel-sided; ocellar triangle yellow, ocellar seta developed, longer than anterior fronto-orbital seta, anterior fronto-orbital seta shorter than posterior fronto-orbital seta. Gena ~ 1/8 height of eye. Antenna yellow, first flagellomere ~ 2.0 × longer than high; arista black except yellow at base, long plumose, with longest ray slightly shorter than height of first flagellomere. Proboscis pale yellow, palpus yellow.</p><fig id="F7" position="float" orientation="portrait"><object-id xmlns:xlink="http://www.w3.org/1999/xlink" content-type="doi" xlink:type="simple">10.3897/zookeys.1206.124892.figures31-35</object-id><object-id xmlns:xlink="http://www.w3.org/1999/xlink" content-type="arpha" xlink:type="simple">C6A63312-362E-51A8-9514-46F3A5E68872</object-id><label>Figures 31–35.</label><caption><p><tp:taxon-name><tp:taxon-name-part taxon-name-part-type="genus" reg="Homoneura">Homoneura</tp:taxon-name-part> (<tp:taxon-name-part taxon-name-part-type="subgenus" reg="Homoneura">Homoneura</tp:taxon-name-part>) <tp:taxon-name-part taxon-name-part-type="species" reg="microtricha">microtricha</tp:taxon-name-part></tp:taxon-name> sp. nov. male <bold>31</bold> head, anterior view <bold>32</bold> wing <bold>33</bold> habitus, lateral view <bold>34</bold> thorax, dorsal view <bold>35</bold> abdomen, dorsal view.</p></caption><graphic xmlns:xlink="http://www.w3.org/1999/xlink" xlink:href="zookeys-1206-045_article-124892__-g007.jpg" position="float" orientation="portrait" xlink:type="simple" id="oo_1083843.jpg"><uri content-type="original_file" xlink:type="simple">https://binary.pensoft.net/fig/1083843</uri></graphic></fig><p><bold><italic>Thorax</italic></bold> (Fig. <xref ref-type="fig" rid="F7">34</xref>) yellow, with gray pruinosity. 0+3 dorsocentral setae, anteriormost postsutural dorsocentral seta far from scutal suture, acrostichal setulae in eight irregular rows. Legs yellow. Fore femur with seven posterior dorsal setae, four posterior ventral setae, and ctenidium with 14 or 15 short setae; fore tibia with one dorsal preapical seta and one short apical ventral seta. Mid femur with four or five anterior setae and one apical posterior seta; mid tibia with one dorsal preapical seta and three strong apical ventral setae. Hind femur with one preapical anterior dorsal seta; hind tibia with one weak dorsal preapical seta and one short apical ventral seta. Wing (Fig. <xref ref-type="fig" rid="F7">32</xref>) slightly yellow, basal margin of brown apical spot on R<sub>2+3</sub> behind vertical level as crossvein dm-cu; brown apical spots on R<sub>4+5</sub> and M<sub>1</sub> slightly confluent, separated from apical spot on R<sub>2+3</sub>; brown median spot on R<sub>4+5</sub> slightly fused with brown cloud-like spot on crossvein dm-cu; subcostal cell pale brown apically; costa with 2<sup>nd</sup> (between R<sub>1</sub> and R<sub>2+3</sub>), 3<sup>rd</sup> (between R<sub>2+3</sub> and R<sub>4+5</sub>), and 4<sup>th</sup> (between R<sub>4+5</sub> and M<sub>1</sub>) sections in proportion of 9.7: 2.7: 2; r-m before middle of discal cell; ultimate and penultimate sections of M<sub>1</sub> in proportion of 3: 2.3; ultimate section of CuA<sub>1</sub> ~ 1/5 of penultimate. Haltere pale brown.</p><p><bold><italic>Abdomen</italic></bold> (Fig. <xref ref-type="fig" rid="F7">35</xref>) yellow, tergites 2–5 with pale brown posterior margin. Male genitalia (Figs <xref ref-type="fig" rid="F8">36–40</xref>): syntergosternite circular, with a trapeziform ventral process and with several dorsal setulae. Epandrium broad in lateral view; surstylus hairy, subuliform in lateral view. Hypandrium H-shaped. Pregonite knife-like in ventral view, connected with postgonite; postgonite long and spine-like in lateral view. Phallus with two pairs of subapical teeth in lateral view. Phallapodeme as long as phallus.</p><fig id="F8" position="float" orientation="portrait"><object-id xmlns:xlink="http://www.w3.org/1999/xlink" content-type="doi" xlink:type="simple">10.3897/zookeys.1206.124892.figures36-40</object-id><object-id xmlns:xlink="http://www.w3.org/1999/xlink" content-type="arpha" xlink:type="simple">814E0714-4B40-5D85-84ED-EC69D17D55A7</object-id><label>Figures 36–40.</label><caption><p><tp:taxon-name><tp:taxon-name-part taxon-name-part-type="genus" reg="Homoneura">Homoneura</tp:taxon-name-part> (<tp:taxon-name-part taxon-name-part-type="subgenus" reg="Homoneura">Homoneura</tp:taxon-name-part>) <tp:taxon-name-part taxon-name-part-type="species" reg="microtricha">microtricha</tp:taxon-name-part></tp:taxon-name> sp. nov. male <bold>36</bold> syntergosternite and epandrium, lateral view <bold>37</bold> epandrial complex, posterior view <bold>38</bold> syntergosternite, anterior view <bold>39</bold> phallic complex, ventral view <bold>40</bold> phallic complex, lateral view. Scale bar: 0.1 mm.</p></caption><graphic xmlns:xlink="http://www.w3.org/1999/xlink" xlink:href="zookeys-1206-045_article-124892__-g008.jpg" position="float" orientation="portrait" xlink:type="simple" id="oo_1083845.jpg"><uri content-type="original_file" xlink:type="simple">https://binary.pensoft.net/fig/1083845</uri></graphic></fig><p><bold>Female.</bold> Body length 5.9–6.3 mm, wing length 6.0–6.2 mm.</p></tp:treatment-sec><tp:treatment-sec sec-type="distribution" id="SECID0EIRAI"><title>Distribution.</title><p>China (Chongqing).</p></tp:treatment-sec><tp:treatment-sec sec-type="remarks" id="SECID0ENRAI"><title>Remarks.</title><p>The new species resembles <tp:taxon-name><tp:taxon-name-part taxon-name-part-type="genus" reg="Homoneura">Homoneura</tp:taxon-name-part> (<tp:taxon-name-part taxon-name-part-type="subgenus" reg="Homoneura">Homoneura</tp:taxon-name-part>) <tp:taxon-name-part taxon-name-part-type="species" reg="longiacutata">longiacutata</tp:taxon-name-part></tp:taxon-name> in the habitus and surstylus that is subuliform in lateral view [see <xref ref-type="bibr" rid="B5">Gao and Shi 2019</xref>: figs 35, 41–42], but it can be distinguished from the latter by the following: arista with longest ray as long as height of first flagellomere; ultimate section of CuA<sub>1</sub> ~ 1/5 of penultimate; hypandrium H-shaped; postgonite long and spine-like in lateral view; phallus not curved backwards apically, without acute tip in lateral view. In <tp:taxon-name><tp:taxon-name-part taxon-name-part-type="genus" reg="Homoneura">H.</tp:taxon-name-part> (<tp:taxon-name-part taxon-name-part-type="subgenus" reg="Homoneura">H.</tp:taxon-name-part>) <tp:taxon-name-part taxon-name-part-type="species" reg="longiacutata">longiacutata</tp:taxon-name-part></tp:taxon-name>, arista with longest ray as long as 1/2 height of first flagellomere; ultimate section of CuA<sub>1</sub> ~ 1/9 of penultimate; hypandrium inverse U-shaped; postgonite short, with two teeth-like processes in lateral view; phallus curved backwards apically and acute at apex in lateral view [see <xref ref-type="bibr" rid="B5">Gao and Shi 2019</xref>: figs 36, 40, 44, 45].</p></tp:treatment-sec><ref-list><ref id="B5"><mixed-citation xmlns:xlink="http://www.w3.org/1999/xlink" xlink:type="simple"><person-group><name name-style="western"><surname>Gao</surname><given-names>XF</given-names></name><name name-style="western"><surname>Shi</surname><given-names>L</given-names></name></person-group> (<year>2019</year>) <article-title>Nine new species of genus <italic><tp:taxon-name><tp:taxon-name-part taxon-name-part-type="genus">Homoneura</tp:taxon-name-part></tp:taxon-name></italic> from Qinling mountains in China (<tp:taxon-name><tp:taxon-name-part taxon-name-part-type="order">Diptera</tp:taxon-name-part></tp:taxon-name>: <tp:taxon-name><tp:taxon-name-part taxon-name-part-type="family">Lauxaniidae</tp:taxon-name-part></tp:taxon-name>).</article-title><source>Zootaxa</source><volume>4608</volume>(<issue>3</issue>): <fpage>401</fpage>–<lpage>432</lpage>. <ext-link xlink:href="10.11646/zootaxa.4608.3.1" ext-link-type="doi" xlink:type="simple">https://doi.org/10.11646/zootaxa.4608.3.1</ext-link></mixed-citation></ref></ref-list></tp:taxon-treatment>
