# Supplementary material for: ﻿Seven new species of the subgenus Homoneura Malloch (Diptera, Lauxaniidae, Homoneura) from Jiangjin District, southwestern Chongqing, China
Source: Zookeys. 2024 Jul 2;1206:45–80. doi: 10.3897/zookeys.1206.124892 (PMC11233985; doi:10.3897/zookeys.1206.124892)
Supplement: XML Treatment for Homoneura (Homoneura) multiseta [file zookeys.1206.124892-treatment5.xml]

<!DOCTYPE tp:taxon-treatment
  PUBLIC "-//TaxonX//DTD Taxonomic Treatment Publishing DTD v0 20100105//EN" "tax-treatment-NSO.dtd">
<tp:taxon-treatment xmlns:tp="http://www.plazi.org/taxpub"><tp:treatment-meta><kwd-group><label>Taxon classification</label><kwd>
                <named-content content-type="kingdom">Animalia</named-content>
              </kwd><kwd>
                <named-content content-type="order">Diptera</named-content>
              </kwd><kwd>
                <named-content content-type="family">Lauxaniidae</named-content>
              </kwd></kwd-group><mixed-citation publication-type="journal"><person-group><name><surname>Chen</surname><given-names>Xulong</given-names></name><name><surname>You</surname><given-names>Pengyan</given-names></name><name><surname>Li</surname><given-names>Wenliang</given-names></name><name><surname>Zhang</surname><given-names>Zhisheng</given-names></name></person-group><article-title>﻿Seven new species of the subgenus <italic><tp:taxon-name><tp:taxon-name-part taxon-name-part-type="genus" reg="Homoneura"/><tp:taxon-name-part taxon-name-part-type="subgenus" reg="Homoneura">Homoneura</tp:taxon-name-part></tp:taxon-name></italic> Malloch (<tp:taxon-name><tp:taxon-name-part taxon-name-part-type="order">Diptera</tp:taxon-name-part></tp:taxon-name>, <tp:taxon-name><tp:taxon-name-part taxon-name-part-type="family">Lauxaniidae</tp:taxon-name-part></tp:taxon-name>, <italic><tp:taxon-name><tp:taxon-name-part taxon-name-part-type="genus" reg="Homoneura">Homoneura</tp:taxon-name-part></tp:taxon-name></italic>) from Jiangjin District, southwestern Chongqing, China</article-title><source>Zookeys</source><day>02</day><month>07</month><year>2024</year><volume>1206</volume><fpage>45</fpage><lpage>80</lpage><pub-id pub-id-type="doi">10.3897/zookeys.1206.124892</pub-id></mixed-citation></tp:treatment-meta><tp:nomenclature><label>﻿</label><tp:taxon-name><object-id xmlns:xlink="http://www.w3.org/1999/xlink" content-type="arpha" xlink:type="simple">0D544508-1404-5E1A-9B27-053413A84C85</object-id><tp:taxon-name-part taxon-name-part-type="genus" reg="Homoneura">Homoneura</tp:taxon-name-part> (<tp:taxon-name-part taxon-name-part-type="subgenus" reg="Homoneura">Homoneura</tp:taxon-name-part>) <tp:taxon-name-part taxon-name-part-type="species" reg="multiseta">multiseta</tp:taxon-name-part><object-id xmlns:xlink="http://www.w3.org/1999/xlink" content-type="zoobank" xlink:type="simple">https://zoobank.org/8749E02C-8EC1-4C65-93E8-6478A74D82D4</object-id></tp:taxon-name><tp:taxon-authority>Chen &amp; Li</tp:taxon-authority><tp:taxon-status xmlns:xlink="http://www.w3.org/1999/xlink" xlink:type="simple">sp. nov.</tp:taxon-status><xref ref-type="fig" rid="F9">Figs 41–45</xref><xref ref-type="fig" rid="F10">, 46–50 Chinese name: 多鬃同脉缟蝇</xref></tp:nomenclature><tp:treatment-sec sec-type="type material" id="SECID0EQUAI"><title>Type material.</title><p><bold><italic>Holotype</italic></bold>: ♂, <bold>China</bold>, Chongqing City, Jiangjin District, Simianshan Natural Reserve, Dahonghai, <named-content xmlns:xlink="http://www.w3.org/1999/xlink" content-type="dwc:verbatimCoordinates" xlink:type="simple"><named-content content-type="geo-json" specific-use="{&#34;type&#34;:&#34;Point&#34;,&#34;coordinates&#34;:[106.443036,28.592853]}" id="NCID0EAVAI" xlink:type="simple">28°35'34.27"N, 106°26'34.93"E</named-content></named-content>, 1144 m, 15.VII.2022, leg. Xulong Chen. <bold><italic>Paratypes</italic></bold>: 1♂, <bold>China</bold>, Chongqing City, Jiangjin District, Simianshan Natural Reserve, Zhengqiangou, <named-content xmlns:xlink="http://www.w3.org/1999/xlink" content-type="dwc:verbatimCoordinates" xlink:type="simple"><named-content content-type="geo-json" specific-use="{&#34;type&#34;:&#34;Point&#34;,&#34;coordinates&#34;:[106.440522,28.616539]}" id="NCID0ENVAI" xlink:type="simple">28°36'59.54"N, 106°26'25.88"E</named-content></named-content>, 1273 m, 14.VI.2022, leg. Xulong Chen.</p></tp:treatment-sec><tp:treatment-sec sec-type="etymology" id="SECID0ESVAI"><title>Etymology.</title><p>The specific name comes from the combination of the prefix <italic>multi</italic> and the Latin <italic>seta</italic>, referring to the epandrium covered by many setae.</p></tp:treatment-sec><tp:treatment-sec sec-type="diagnosis" id="SECID0E3VAI"><title>Diagnosis.</title><p>Basal margin of brown apical spot on R<sub>2+3</sub> at same vertical level as crossvein dm-cu; brown apical spots on R<sub>2+3</sub>, R<sub>4+5</sub>, and M<sub>1</sub> slightly confluent. Male tergites 2–5 with brown posterior margin. Surstylus blunt and rolled up in ventral view. Hypandrium U-shaped. Pregonite broad and postgonite long, spine-like. Phallus with small sharp process in lateral view.</p></tp:treatment-sec><tp:treatment-sec sec-type="description" id="SECID0EKWAI"><title>Description.</title><p><bold>Male.</bold> Body length 8.7–8.8 mm, wing length 8.5 mm.</p><p><bold><italic>Head</italic></bold> (Fig. <xref ref-type="fig" rid="F9">41</xref>) yellow. Frons as long as wide and parallel-sided; ocellar triangle yellow, ocellar seta developed. Gena ~ 1/8 height of eye. Antenna yellow, first flagellomere ~ 2.0 × longer than high; arista black except yellow at base, long plumose, with longest ray shorter than height of first flagellomere. Proboscis and palpus yellow.</p><fig id="F9" position="float" orientation="portrait"><object-id xmlns:xlink="http://www.w3.org/1999/xlink" content-type="doi" xlink:type="simple">10.3897/zookeys.1206.124892.figures41-45</object-id><object-id xmlns:xlink="http://www.w3.org/1999/xlink" content-type="arpha" xlink:type="simple">2F5D619F-380C-5A55-887D-730825DA2C8D</object-id><label>Figures 41–45.</label><caption><p><tp:taxon-name><tp:taxon-name-part taxon-name-part-type="genus" reg="Homoneura">Homoneura</tp:taxon-name-part> (<tp:taxon-name-part taxon-name-part-type="subgenus" reg="Homoneura">Homoneura</tp:taxon-name-part>) <tp:taxon-name-part taxon-name-part-type="species" reg="multiseta">multiseta</tp:taxon-name-part></tp:taxon-name> sp. nov. male <bold>41</bold> head, anterior view <bold>42</bold> wing <bold>43</bold> habitus, lateral view <bold>44</bold> thorax, dorsal view <bold>45</bold> abdomen, dorsal view.</p></caption><graphic xmlns:xlink="http://www.w3.org/1999/xlink" xlink:href="zookeys-1206-045_article-124892__-g009.jpg" position="float" orientation="portrait" xlink:type="simple" id="oo_1083846.jpg"><uri content-type="original_file" xlink:type="simple">https://binary.pensoft.net/fig/1083846</uri></graphic></fig><p><bold><italic>Thorax</italic></bold> (Fig. <xref ref-type="fig" rid="F9">44</xref>) yellow, with gray pruinosity. 0+3 dorsocentral setae, anteriormost postsutural dorsocentral seta far from scutal suture, acrostichal setulae in ten rows. Legs yellow. Fore femur with nine posterior dorsal setae, four posterior ventral setae and ctenidium with 18 short setae; fore tibia with one dorsal preapical seta and one short apical ventral seta. Mid femur with five or six anterior setae and one apical posterior seta; mid tibia with one dorsal preapical seta and three strong apical ventral setae. Hind femur with several weak anterior ventral setae and one preapical anterior dorsal seta; hind tibia with one weak dorsal preapical seta and one short apical ventral seta. Wing (Fig. <xref ref-type="fig" rid="F9">42</xref>) slightly yellow, basal margin of brown apical spot on R<sub>2+3</sub> at same vertical level as crossvein dm-cu; brown apical spots on R<sub>2+3</sub>, R<sub>4+5</sub>, and M<sub>1</sub> slightly confluent and forming pale brown connecting area between apical spots on R<sub>2+3</sub>, R<sub>4+5</sub>, and M<sub>1</sub>; brown median spot on R<sub>4+5</sub> separated from brown cloud-like spot on crossvein dm-cu; subcostal cell hyaline; seven short hairs present at base of R<sub>4+5</sub>; costa with 2<sup>nd</sup> (between R<sub>1</sub> and R<sub>2+3</sub>), 3<sup>rd</sup> (between R<sub>2+3</sub> and R<sub>4+5</sub>), and 4<sup>th</sup> (between R<sub>4+5</sub> and M<sub>1</sub>) sections in proportion of 4: 1: 0.8; r-m before middle of discal cell; ultimate and penultimate sections of M<sub>1</sub> in proportion of 1: 1; ultimate section of CuA<sub>1</sub> ~ 1/7 of penultimate. Haltere yellow.</p><p><bold><italic>Abdomen</italic></bold> (Fig. <xref ref-type="fig" rid="F9">45</xref>) yellow, tergites 2–5 with brown posterior margin. Male genitalia (Figs <xref ref-type="fig" rid="F10">46–50</xref>): syntergosternite circular with a trapeziform ventral process, with several dorsal setulae. Epandrium broad in lateral view; surstylus blunt in lateral view, hairy and rolled up in ventral view. Hypandrium U-shaped. Pregonite broad, with a small tooth apically, postgonite long spine-like. Phallus curved backwards, with a small sharp process in lateral view. Phallapodeme shorter than phallus.</p><fig id="F10" position="float" orientation="portrait"><object-id xmlns:xlink="http://www.w3.org/1999/xlink" content-type="doi" xlink:type="simple">10.3897/zookeys.1206.124892.figures46-50</object-id><object-id xmlns:xlink="http://www.w3.org/1999/xlink" content-type="arpha" xlink:type="simple">97A2FD7D-0591-5DD2-925F-47103A6AAA10</object-id><label>Figures 46–50.</label><caption><p><tp:taxon-name><tp:taxon-name-part taxon-name-part-type="genus" reg="Homoneura">Homoneura</tp:taxon-name-part> (<tp:taxon-name-part taxon-name-part-type="subgenus" reg="Homoneura">Homoneura</tp:taxon-name-part>) <tp:taxon-name-part taxon-name-part-type="species" reg="multiseta">multiseta</tp:taxon-name-part></tp:taxon-name> sp. nov. male <bold>46</bold> syntergosternite and epandrium, lateral view <bold>47</bold> epandrial complex, posterior view <bold>48</bold> syntergosternite, anterior view <bold>49</bold> phallic complex, ventral view <bold>50</bold> phallic complex, lateral view. Scale bar: 0.5 mm.</p></caption><graphic xmlns:xlink="http://www.w3.org/1999/xlink" xlink:href="zookeys-1206-045_article-124892__-g010.jpg" position="float" orientation="portrait" xlink:type="simple" id="oo_1083847.jpg"><uri content-type="original_file" xlink:type="simple">https://binary.pensoft.net/fig/1083847</uri></graphic></fig><p><bold>Female.</bold> Unknown.</p></tp:treatment-sec><tp:treatment-sec sec-type="distribution" id="SECID0ER2AI"><title>Distribution.</title><p>China (Chongqing).</p></tp:treatment-sec><tp:treatment-sec sec-type="remarks" id="SECID0EW2AI"><title>Remarks.</title><p>The new species resembles <tp:taxon-name><tp:taxon-name-part taxon-name-part-type="genus" reg="Homoneura">Homoneura</tp:taxon-name-part> (<tp:taxon-name-part taxon-name-part-type="subgenus" reg="Homoneura">Homoneura</tp:taxon-name-part>) <tp:taxon-name-part taxon-name-part-type="species" reg="shunhuangshana">shunhuangshana</tp:taxon-name-part></tp:taxon-name> in the habitus, basal margin of brown apical spot on R<sub>2+3</sub> at same vertical level as crossvein dm-cu and mesonotum with acrostichal setulae in ten rows [see <xref ref-type="bibr" rid="B2">Chen and Li 2022</xref>: figs 7B–D], but it can be distinguished from the latter by the following: subcostal cell hyaline; brown apical spots on R<sub>2+3</sub> shorter, as long as 1/2 length of ultimate section of M<sub>1</sub>; brown median spot on R<sub>4+5</sub> behind middle point of distance between r-m and dm-cu; surstylus blunt, rolled up in ventral view; hypandrium U-shaped. In <tp:taxon-name><tp:taxon-name-part taxon-name-part-type="genus" reg="Homoneura">H.</tp:taxon-name-part> (<tp:taxon-name-part taxon-name-part-type="subgenus" reg="Homoneura">H.</tp:taxon-name-part>) <tp:taxon-name-part taxon-name-part-type="species" reg="shunhuangshana">shunhuangshana</tp:taxon-name-part></tp:taxon-name>, subcostal cell pale brown apically; brown apical spots on R<sub>2+3</sub> longer, at least 2/3 length of ultimate section of M<sub>1</sub>; brown median spot on R<sub>4+5</sub> at middle point of distance between r-m and dm-cu; surstylus horn-shaped in lateral view; hypandrium H-shaped [see <xref ref-type="bibr" rid="B2">Chen and Li 2022</xref>: figs 7B, 8A, D].</p></tp:treatment-sec><ref-list><ref id="B2"><mixed-citation xmlns:xlink="http://www.w3.org/1999/xlink" xlink:type="simple"><person-group><name name-style="western"><surname>Chen</surname><given-names>XL</given-names></name><name name-style="western"><surname>Li</surname><given-names>WL</given-names></name></person-group> (<year>2022</year>) <article-title>Four new species of the subgenus <tp:taxon-name><tp:taxon-name-part taxon-name-part-type="genus"/><tp:taxon-name-part taxon-name-part-type="subgenus">Homoneura</tp:taxon-name-part></tp:taxon-name> from Hunan Province, China (<tp:taxon-name><tp:taxon-name-part taxon-name-part-type="order">Diptera</tp:taxon-name-part></tp:taxon-name>: <tp:taxon-name><tp:taxon-name-part taxon-name-part-type="family">Lauxaniidae</tp:taxon-name-part></tp:taxon-name>: <italic><tp:taxon-name><tp:taxon-name-part taxon-name-part-type="genus">Homoneura</tp:taxon-name-part></tp:taxon-name></italic>).</article-title><source>Oriental Insects</source><volume>56</volume>(<issue>4</issue>): <fpage>437</fpage>–<lpage>462</lpage>. <ext-link xlink:href="10.1080/00305316.2021.2022546" ext-link-type="doi" xlink:type="simple">https://doi.org/10.1080/00305316.2021.2022546</ext-link></mixed-citation></ref></ref-list></tp:taxon-treatment>
