# Supplementary material for: ﻿Seven new species of the subgenus Homoneura Malloch (Diptera, Lauxaniidae, Homoneura) from Jiangjin District, southwestern Chongqing, China
Source: Zookeys. 2024 Jul 2;1206:45–80. doi: 10.3897/zookeys.1206.124892 (PMC11233985; doi:10.3897/zookeys.1206.124892)
Supplement: XML Treatment for Homoneura (Homoneura) serrulata [file zookeys.1206.124892-treatment6.xml]

<!DOCTYPE tp:taxon-treatment
  PUBLIC "-//TaxonX//DTD Taxonomic Treatment Publishing DTD v0 20100105//EN" "tax-treatment-NSO.dtd">
<tp:taxon-treatment xmlns:tp="http://www.plazi.org/taxpub"><tp:treatment-meta><kwd-group><label>Taxon classification</label><kwd>
                <named-content content-type="kingdom">Animalia</named-content>
              </kwd><kwd>
                <named-content content-type="order">Diptera</named-content>
              </kwd><kwd>
                <named-content content-type="family">Lauxaniidae</named-content>
              </kwd></kwd-group><mixed-citation publication-type="journal"><person-group><name><surname>Chen</surname><given-names>Xulong</given-names></name><name><surname>You</surname><given-names>Pengyan</given-names></name><name><surname>Li</surname><given-names>Wenliang</given-names></name><name><surname>Zhang</surname><given-names>Zhisheng</given-names></name></person-group><article-title>﻿Seven new species of the subgenus <italic><tp:taxon-name><tp:taxon-name-part taxon-name-part-type="genus" reg="Homoneura"/><tp:taxon-name-part taxon-name-part-type="subgenus" reg="Homoneura">Homoneura</tp:taxon-name-part></tp:taxon-name></italic> Malloch (<tp:taxon-name><tp:taxon-name-part taxon-name-part-type="order">Diptera</tp:taxon-name-part></tp:taxon-name>, <tp:taxon-name><tp:taxon-name-part taxon-name-part-type="family">Lauxaniidae</tp:taxon-name-part></tp:taxon-name>, <italic><tp:taxon-name><tp:taxon-name-part taxon-name-part-type="genus" reg="Homoneura">Homoneura</tp:taxon-name-part></tp:taxon-name></italic>) from Jiangjin District, southwestern Chongqing, China</article-title><source>Zookeys</source><day>02</day><month>07</month><year>2024</year><volume>1206</volume><fpage>45</fpage><lpage>80</lpage><pub-id pub-id-type="doi">10.3897/zookeys.1206.124892</pub-id></mixed-citation></tp:treatment-meta><tp:nomenclature><label>﻿</label><tp:taxon-name><object-id xmlns:xlink="http://www.w3.org/1999/xlink" content-type="arpha" xlink:type="simple">16C278CD-FA3B-5091-AADF-B7D046B5F13B</object-id><tp:taxon-name-part taxon-name-part-type="genus" reg="Homoneura">Homoneura</tp:taxon-name-part> (<tp:taxon-name-part taxon-name-part-type="subgenus" reg="Homoneura">Homoneura</tp:taxon-name-part>) <tp:taxon-name-part taxon-name-part-type="species" reg="serrulata">serrulata</tp:taxon-name-part><object-id xmlns:xlink="http://www.w3.org/1999/xlink" content-type="zoobank" xlink:type="simple">https://zoobank.org/0D01DD62-421D-43DC-8745-9EE3F678F714</object-id></tp:taxon-name><tp:taxon-authority>Chen &amp; Li</tp:taxon-authority><tp:taxon-status xmlns:xlink="http://www.w3.org/1999/xlink" xlink:type="simple">sp. nov.</tp:taxon-status><xref ref-type="fig" rid="F11">Figs 51–55</xref><xref ref-type="fig" rid="F12">, 56–60 Chinese name: 锯缘同脉缟蝇</xref></tp:nomenclature><tp:treatment-sec sec-type="type material" id="SECID0ED6AI"><title>Type material.</title><p><bold><italic>Holotype</italic></bold>: ♂, <bold>China</bold>, Chongqing City, Jiangjin District, Dayuandong National Forest Park, Shuijingwan, <named-content xmlns:xlink="http://www.w3.org/1999/xlink" content-type="dwc:verbatimCoordinates" xlink:type="simple"><named-content content-type="geo-json" specific-use="{&#34;type&#34;:&#34;Point&#34;,&#34;coordinates&#34;:[106.238700,28.886378]}" id="NCID0ET6AI" xlink:type="simple">28°53'10.96"N, 106°14'19.32"E</named-content></named-content>, 717 m, 13.VII.2022, leg. Xulong Chen. <bold><italic>Paratypes</italic></bold>: 1♂, <bold>China</bold>, Chongqing City, Jiangjin District, Dayuandong National Forest Park, Tian’ehu, <named-content xmlns:xlink="http://www.w3.org/1999/xlink" content-type="dwc:verbatimCoordinates" xlink:type="simple"><named-content content-type="geo-json" specific-use="{&#34;type&#34;:&#34;Point&#34;,&#34;coordinates&#34;:[106.254036,28.881792]}" id="NCID0EAABI" xlink:type="simple">28°52'54.45"N, 106°15'14.53"E</named-content></named-content>, 728 m, 13.VII.2022, leg. Xulong Chen.</p></tp:treatment-sec><tp:treatment-sec sec-type="etymology" id="SECID0EFABI"><title>Etymology.</title><p>The specific name refers to the inner process of surstylus with serrulate margin in posterior view.</p></tp:treatment-sec><tp:treatment-sec sec-type="diagnosis" id="SECID0EKABI"><title>Diagnosis.</title><p>Basal margin of brown apical spot on R<sub>2+3</sub> at same vertical level as crossvein dm-cu. Male tergites 2–5 with blackish brown posterior margin. Syntergosternite with a setula around spiracle. Inner process of surstylus evaginable apically with serrulate margin in posterior view, outer process long spine-like. Pregonite crossed at front of phallus in ventral view, postgonite digitiform and curved apically. Phallus tapering apically in lateral view.</p></tp:treatment-sec><tp:treatment-sec sec-type="description" id="SECID0ESABI"><title>Description.</title><p><bold>Male.</bold> Body length 7.7 mm, wing length 7.8–7.9 mm.</p><p>Head (Fig. <xref ref-type="fig" rid="F11">51</xref>) yellow. Frons as long as wide and parallel-sided; ocellar triangle yellow, ocellar seta developed. Gena ~ 1/10 height of eye. Antenna yellow, first flagellomere ~ 2.0 × longer than high; arista black except yellow at base, long plumose, with longest ray as long as height of first flagellomere. Proboscis pale yellow, palpus yellow.</p><fig id="F11" position="float" orientation="portrait"><object-id xmlns:xlink="http://www.w3.org/1999/xlink" content-type="doi" xlink:type="simple">10.3897/zookeys.1206.124892.figures51-55</object-id><object-id xmlns:xlink="http://www.w3.org/1999/xlink" content-type="arpha" xlink:type="simple">37B70024-0A65-532E-A98E-9D2B07284D31</object-id><label>Figures 51–55.</label><caption><p><tp:taxon-name><tp:taxon-name-part taxon-name-part-type="genus" reg="Homoneura">Homoneura</tp:taxon-name-part> (<tp:taxon-name-part taxon-name-part-type="subgenus" reg="Homoneura">Homoneura</tp:taxon-name-part>) <tp:taxon-name-part taxon-name-part-type="species" reg="serrulata">serrulata</tp:taxon-name-part></tp:taxon-name> sp. nov. male <bold>51</bold> head, anterior view <bold>52</bold> wing <bold>53</bold> habitus, lateral view <bold>54</bold> thorax, dorsal view <bold>55</bold> abdomen, dorsal view.</p></caption><graphic xmlns:xlink="http://www.w3.org/1999/xlink" xlink:href="zookeys-1206-045_article-124892__-g011.jpg" position="float" orientation="portrait" xlink:type="simple" id="oo_1083848.jpg"><uri content-type="original_file" xlink:type="simple">https://binary.pensoft.net/fig/1083848</uri></graphic></fig><p><bold><italic>Thorax</italic></bold> (Fig. <xref ref-type="fig" rid="F11">54</xref>) yellow, with gray pruinosity. 0+3 dorsocentral setae, anteriormost postsutural dorsocentral seta far from scutal suture, acrostichal setulae in ten rows. Legs yellow. Fore femur with eight posterior dorsal setae, four or five posterior ventral setae and ctenidium with 14 short setae; fore tibia with one dorsal preapical seta and one short apical ventral seta. Mid femur with five or six anterior setae and one apical posterior seta; mid tibia with one dorsal preapical seta and three strong apical ventral setae. Hind femur with several weak anterior ventral setae and one preapical anterior dorsal seta; hind tibia with one weak dorsal preapical seta and one short apical ventral seta. Wing (Fig. <xref ref-type="fig" rid="F11">52</xref>) slightly yellow, basal margin of brown apical spot on R<sub>2+3</sub> at same vertical level as crossvein dm-cu; brown apical spots on R<sub>2+3</sub>, R<sub>4+5</sub>, and M<sub>1</sub> slightly confluent and forming pale brown connecting area between apical spots on R<sub>2+3</sub>, R<sub>4+5</sub>, and M<sub>1</sub>; brown median spot on R<sub>4+5</sub> separated from brown cloud-like spot on crossvein dm-cu; subcostal cell pale brown apically; seven short hairs present at base of R<sub>4+5</sub>; costa with 2<sup>nd</sup> (between R<sub>1</sub> and R<sub>2+3</sub>), 3<sup>rd</sup> (between R<sub>2+3</sub> and R<sub>4+5</sub>), and 4<sup>th</sup> (between R<sub>4+5</sub> and M<sub>1</sub>) sections in proportion of 7.5: 2: 1.5; r-m before middle of discal cell; ultimate and penultimate sections of M<sub>1</sub> in proportion of 1.1: 1.2. Haltere yellow.</p><p><bold><italic>Abdomen</italic></bold> (Fig. <xref ref-type="fig" rid="F11">55</xref>) yellow, tergites 2–5 with blackish brown posterior margin. Male genitalia (Figs <xref ref-type="fig" rid="F12">56–60</xref>): syntergosternite circular with a trapeziform ventral process, with several dorsal setulae and setula around spiracle. Epandrium broad in lateral view; surstylus consisting of inner process and outer process, inner process evaginable apically with serrulate margin in posterior view, outer process long spine-like. Hypandrium H-shaped. Pregonite acute apically, crossed at front of phallus in ventral view, postgonite digitiform and curved apically. Phallus tapering apically in lateral view. Phallapodeme shorter than phallus.</p><fig id="F12" position="float" orientation="portrait"><object-id xmlns:xlink="http://www.w3.org/1999/xlink" content-type="doi" xlink:type="simple">10.3897/zookeys.1206.124892.figures56-60</object-id><object-id xmlns:xlink="http://www.w3.org/1999/xlink" content-type="arpha" xlink:type="simple">26247EAA-7879-582B-B8DD-251344956212</object-id><label>Figures 56–60.</label><caption><p><tp:taxon-name><tp:taxon-name-part taxon-name-part-type="genus" reg="Homoneura">Homoneura</tp:taxon-name-part> (<tp:taxon-name-part taxon-name-part-type="subgenus" reg="Homoneura">Homoneura</tp:taxon-name-part>) <tp:taxon-name-part taxon-name-part-type="species" reg="serrulata">serrulata</tp:taxon-name-part></tp:taxon-name> sp. nov. male <bold>56</bold> syntergosternite and epandrium, lateral view <bold>57</bold> epandrial complex, posterior view <bold>58</bold> syntergosternite, anterior view <bold>59</bold> phallic complex, ventral view <bold>60</bold> phallic complex, lateral view. Scale bar: 0.5 mm.</p></caption><graphic xmlns:xlink="http://www.w3.org/1999/xlink" xlink:href="zookeys-1206-045_article-124892__-g012.jpg" position="float" orientation="portrait" xlink:type="simple" id="oo_1083849.jpg"><uri content-type="original_file" xlink:type="simple">https://binary.pensoft.net/fig/1083849</uri></graphic></fig><p><bold>Female.</bold> Unknown.</p></tp:treatment-sec><tp:treatment-sec sec-type="distribution" id="SECID0ESFBI"><title>Distribution.</title><p>China (Chongqing).</p></tp:treatment-sec><tp:treatment-sec sec-type="remarks" id="SECID0EXFBI"><title>Remarks.</title><p>The new species resembles <tp:taxon-name><tp:taxon-name-part taxon-name-part-type="genus" reg="Homoneura">Homoneura</tp:taxon-name-part> (<tp:taxon-name-part taxon-name-part-type="subgenus" reg="Homoneura">Homoneura</tp:taxon-name-part>) <tp:taxon-name-part taxon-name-part-type="species" reg="anadaequata">anadaequata</tp:taxon-name-part></tp:taxon-name> in the habitus, basal margin of brown apical spot on R<sub>2+3</sub> at same vertical level as crossvein dm-cu and mesonotum with acrostichal setulae in ten rows [see <xref ref-type="bibr" rid="B5">Gao and Shi 2019</xref>: figs 1, 4, 7], but it can be distinguished from the latter by the following: brown apical spots on R<sub>2+3</sub>, R<sub>4+5</sub>, and M<sub>1</sub> slightly confluent; syntergosternite with a setula around spiracle; inner process of surstylus evaginable apically with serrulate margin in posterior view; postgonites symmetrical in ventral view. In <tp:taxon-name><tp:taxon-name-part taxon-name-part-type="genus" reg="Homoneura">H.</tp:taxon-name-part> (<tp:taxon-name-part taxon-name-part-type="subgenus" reg="Homoneura">H.</tp:taxon-name-part>) <tp:taxon-name-part taxon-name-part-type="species" reg="anadaequata">anadaequata</tp:taxon-name-part></tp:taxon-name>, brown apical spots on R<sub>4+5</sub> and M<sub>1</sub> confluent, separated from apical spot on R<sub>2+3</sub>; syntergosternite without setula around spiracle; surstylus long and furcated in posterior view; postgonites asymmetrical in ventral view [see <xref ref-type="bibr" rid="B5">Gao and Shi 2019</xref>: figs 7, 9, 10, 11].</p></tp:treatment-sec><ref-list><ref id="B5"><mixed-citation xmlns:xlink="http://www.w3.org/1999/xlink" xlink:type="simple"><person-group><name name-style="western"><surname>Gao</surname><given-names>XF</given-names></name><name name-style="western"><surname>Shi</surname><given-names>L</given-names></name></person-group> (<year>2019</year>) <article-title>Nine new species of genus <italic><tp:taxon-name><tp:taxon-name-part taxon-name-part-type="genus">Homoneura</tp:taxon-name-part></tp:taxon-name></italic> from Qinling mountains in China (<tp:taxon-name><tp:taxon-name-part taxon-name-part-type="order">Diptera</tp:taxon-name-part></tp:taxon-name>: <tp:taxon-name><tp:taxon-name-part taxon-name-part-type="family">Lauxaniidae</tp:taxon-name-part></tp:taxon-name>).</article-title><source>Zootaxa</source><volume>4608</volume>(<issue>3</issue>): <fpage>401</fpage>–<lpage>432</lpage>. <ext-link xlink:href="10.11646/zootaxa.4608.3.1" ext-link-type="doi" xlink:type="simple">https://doi.org/10.11646/zootaxa.4608.3.1</ext-link></mixed-citation></ref></ref-list></tp:taxon-treatment>
