# Supplementary material for: ﻿Seven new species of the subgenus Homoneura Malloch (Diptera, Lauxaniidae, Homoneura) from Jiangjin District, southwestern Chongqing, China
Source: Zookeys. 2024 Jul 2;1206:45–80. doi: 10.3897/zookeys.1206.124892 (PMC11233985; doi:10.3897/zookeys.1206.124892)
Supplement: XML Treatment for Homoneura (Homoneura) simianshana [file zookeys.1206.124892-treatment7.xml]

<!DOCTYPE tp:taxon-treatment
  PUBLIC "-//TaxonX//DTD Taxonomic Treatment Publishing DTD v0 20100105//EN" "tax-treatment-NSO.dtd">
<tp:taxon-treatment xmlns:tp="http://www.plazi.org/taxpub"><tp:treatment-meta><kwd-group><label>Taxon classification</label><kwd>
                <named-content content-type="kingdom">Animalia</named-content>
              </kwd><kwd>
                <named-content content-type="order">Diptera</named-content>
              </kwd><kwd>
                <named-content content-type="family">Lauxaniidae</named-content>
              </kwd></kwd-group><mixed-citation publication-type="journal"><person-group><name><surname>Chen</surname><given-names>Xulong</given-names></name><name><surname>You</surname><given-names>Pengyan</given-names></name><name><surname>Li</surname><given-names>Wenliang</given-names></name><name><surname>Zhang</surname><given-names>Zhisheng</given-names></name></person-group><article-title>﻿Seven new species of the subgenus <italic><tp:taxon-name><tp:taxon-name-part taxon-name-part-type="genus" reg="Homoneura"/><tp:taxon-name-part taxon-name-part-type="subgenus" reg="Homoneura">Homoneura</tp:taxon-name-part></tp:taxon-name></italic> Malloch (<tp:taxon-name><tp:taxon-name-part taxon-name-part-type="order">Diptera</tp:taxon-name-part></tp:taxon-name>, <tp:taxon-name><tp:taxon-name-part taxon-name-part-type="family">Lauxaniidae</tp:taxon-name-part></tp:taxon-name>, <italic><tp:taxon-name><tp:taxon-name-part taxon-name-part-type="genus" reg="Homoneura">Homoneura</tp:taxon-name-part></tp:taxon-name></italic>) from Jiangjin District, southwestern Chongqing, China</article-title><source>Zookeys</source><day>02</day><month>07</month><year>2024</year><volume>1206</volume><fpage>45</fpage><lpage>80</lpage><pub-id pub-id-type="doi">10.3897/zookeys.1206.124892</pub-id></mixed-citation></tp:treatment-meta><tp:nomenclature><label>﻿</label><tp:taxon-name><object-id xmlns:xlink="http://www.w3.org/1999/xlink" content-type="arpha" xlink:type="simple">F086B010-96B6-515C-B2EE-4785712DDD12</object-id><tp:taxon-name-part taxon-name-part-type="genus" reg="Homoneura">Homoneura</tp:taxon-name-part> (<tp:taxon-name-part taxon-name-part-type="subgenus" reg="Homoneura">Homoneura</tp:taxon-name-part>) <tp:taxon-name-part taxon-name-part-type="species" reg="simianshana">simianshana</tp:taxon-name-part><object-id xmlns:xlink="http://www.w3.org/1999/xlink" content-type="zoobank" xlink:type="simple">https://zoobank.org/10AC3A27-80B5-41BD-8E58-221DAE4F0838</object-id></tp:taxon-name><tp:taxon-authority>Chen &amp; Li</tp:taxon-authority><tp:taxon-status xmlns:xlink="http://www.w3.org/1999/xlink" xlink:type="simple">sp. nov.</tp:taxon-status><xref ref-type="fig" rid="F13">Figs 61–65</xref><xref ref-type="fig" rid="F14">, 66–70 Chinese name: 四面山同脉缟蝇</xref></tp:nomenclature><tp:treatment-sec sec-type="type material" id="SECID0EEJBI"><title>Type material.</title><p><bold><italic>Holotype</italic></bold>: ♂, <bold>China</bold>, Chongqing City, Jiangjin District, Simianshan Natural Reserve, Dawopu, <named-content xmlns:xlink="http://www.w3.org/1999/xlink" content-type="dwc:verbatimCoordinates" xlink:type="simple"><named-content content-type="geo-json" specific-use="{&#34;type&#34;:&#34;Point&#34;,&#34;coordinates&#34;:[106.340822,28.569800]}" id="NCID0EUJBI" xlink:type="simple">28°34'11.28"N, 106°20'26.96"E</named-content></named-content>, 1007 m, 6.IX.2022, leg. Xulong Chen. <bold><italic>Paratypes</italic></bold>: 3♂♂, same data as holotype; 4♂♂1♀, <bold>China</bold>, Chongqing City, Jiangjin District, Simianshan Natural Reserve, Zhengqiangou, <named-content xmlns:xlink="http://www.w3.org/1999/xlink" content-type="dwc:verbatimCoordinates" xlink:type="simple"><named-content content-type="geo-json" specific-use="{&#34;type&#34;:&#34;Point&#34;,&#34;coordinates&#34;:[106.440522,28.616539]}" id="NCID0EBKBI" xlink:type="simple">28°36'59.54"N, 106°26'25.88"E</named-content></named-content>, 1273 m, 14.VI.2022, leg. Xulong Chen; 4♂♂3♀♀, <bold>China</bold>, Chongqing City, Jiangjin District, Simianshan Natural Reserve, Tudiyan, <named-content xmlns:xlink="http://www.w3.org/1999/xlink" content-type="dwc:verbatimCoordinates" xlink:type="simple"><named-content content-type="geo-json" specific-use="{&#34;type&#34;:&#34;Point&#34;,&#34;coordinates&#34;:[106.401117,28.623228]}" id="NCID0ELKBI" xlink:type="simple">28°37'23.62"N, 106°24'4.02"E</named-content></named-content>, 1128 m, 7.IX.2022, leg. Xulong Chen; 1♂, <bold>China</bold>, Chongqing City, Jiangjin District, Simianshan Natural Reserve, Qinjiagou, <named-content xmlns:xlink="http://www.w3.org/1999/xlink" content-type="dwc:verbatimCoordinates" xlink:type="simple"><named-content content-type="geo-json" specific-use="{&#34;type&#34;:&#34;Point&#34;,&#34;coordinates&#34;:[106.398167,28.618422]}" id="NCID0EVKBI" xlink:type="simple">28°37'6.32"N, 106°23'53.40"E</named-content></named-content>, 1131 m, 15.VII.2022, leg. Xulong Chen; 1♂, <bold>China</bold>, Chongqing City, Jiangjin District, Simianshan Natural Reserve, Zhenzhutan, <named-content xmlns:xlink="http://www.w3.org/1999/xlink" content-type="dwc:verbatimCoordinates" xlink:type="simple"><named-content content-type="geo-json" specific-use="{&#34;type&#34;:&#34;Point&#34;,&#34;coordinates&#34;:[106.423806,28.597428]}" id="NCID0E6KBI" xlink:type="simple">28°35'50.74"N, 106°25'25.70"E</named-content></named-content>, 1226 m, 15.VII.2022, leg. Xulong Chen; 1♂, <bold>China</bold>, Chongqing City, Jiangjin District, Simianshan Natural Reserve, Dahonghai, <named-content xmlns:xlink="http://www.w3.org/1999/xlink" content-type="dwc:verbatimCoordinates" xlink:type="simple"><named-content content-type="geo-json" specific-use="{&#34;type&#34;:&#34;Point&#34;,&#34;coordinates&#34;:[106.443036,28.592853]}" id="NCID0EJLBI" xlink:type="simple">28°35'34.27"N, 106°26'34.93"E</named-content></named-content>, 1144 m, 15.VII.2022, leg. Xulong Chen; 1♂1♀, <bold>China</bold>, Chongqing City, Jiangjin District, Dayuandong National Forest Park, Diaojiaolou, <named-content xmlns:xlink="http://www.w3.org/1999/xlink" content-type="dwc:verbatimCoordinates" xlink:type="simple"><named-content content-type="geo-json" specific-use="{&#34;type&#34;:&#34;Point&#34;,&#34;coordinates&#34;:[106.255131,28.871164]}" id="NCID0ETLBI" xlink:type="simple">28°52'16.19"N, 106°15'18.47"E</named-content></named-content>, 759 m, 8.IX.2022, leg. Xulong Chen; 1♂, <bold>China</bold>, Chongqing City, Jiangjin District, Dayuandong National Forest Park, Diaojiaolou, <named-content xmlns:xlink="http://www.w3.org/1999/xlink" content-type="dwc:verbatimCoordinates" xlink:type="simple"><named-content content-type="geo-json" specific-use="{&#34;type&#34;:&#34;Point&#34;,&#34;coordinates&#34;:[106.261717,28.884969]}" id="NCID0E4LBI" xlink:type="simple">28°53'5.89"N, 106°15'42.18"E</named-content></named-content>, 731 m, 13.VII.2022, leg. Xulong Chen.</p></tp:treatment-sec><tp:treatment-sec sec-type="etymology" id="SECID0ECMBI"><title>Etymology.</title><p>The specific name refers to the type locality Simianshan Natural Reserve.</p></tp:treatment-sec><tp:treatment-sec sec-type="diagnosis" id="SECID0EHMBI"><title>Diagnosis.</title><p>Basal margin of brown apical spot on R<sub>2+3</sub> at same vertical level as crossvein dm-cu; brown apical spots on R<sub>2+3</sub>, R<sub>4+5</sub>, and M<sub>1</sub> slightly confluent. Male tergites 2–5 with brown posterior margin. Surstylus inwardly curved apically in posterior view. Postgonite consisting of a pair of asymmetric sclerites, furcated in lateral view.</p></tp:treatment-sec><tp:treatment-sec sec-type="description" id="SECID0EVMBI"><title>Description.</title><p><bold>Male.</bold> Body length 8.6–8.8 mm, wing length 8.5–8.6 mm.</p><p><bold><italic>Head</italic></bold> (Fig. <xref ref-type="fig" rid="F13">61</xref>) yellow. Frons as long as wide and parallel-sided; ocellar triangle yellow, ocellar seta developed, slightly longer than anterior fronto-orbital seta, anterior fronto-orbital seta shorter than posterior fronto-orbital seta. Gena ~ 1/6 height of eye. Antenna yellow, first flagellomere ~ 2.0 × longer than high; arista black except brown at base, long plumose, with longest ray slightly shorter height of first flagellomere. Proboscis pale yellow; palpus yellow.</p><fig id="F13" position="float" orientation="portrait"><object-id xmlns:xlink="http://www.w3.org/1999/xlink" content-type="doi" xlink:type="simple">10.3897/zookeys.1206.124892.figures61-65</object-id><object-id xmlns:xlink="http://www.w3.org/1999/xlink" content-type="arpha" xlink:type="simple">4DEB13FF-FFDD-57CA-BFC8-69B886E325FC</object-id><label>Figures 61–65.</label><caption><p><tp:taxon-name><tp:taxon-name-part taxon-name-part-type="genus" reg="Homoneura">Homoneura</tp:taxon-name-part> (<tp:taxon-name-part taxon-name-part-type="subgenus" reg="Homoneura">Homoneura</tp:taxon-name-part>) <tp:taxon-name-part taxon-name-part-type="species" reg="simianshana">simianshana</tp:taxon-name-part></tp:taxon-name> sp. nov. male <bold>61</bold> head, anterior view <bold>62</bold> wing <bold>63</bold> habitus, lateral view <bold>64</bold> thorax, dorsal view <bold>65</bold> abdomen, dorsal view.</p></caption><graphic xmlns:xlink="http://www.w3.org/1999/xlink" xlink:href="zookeys-1206-045_article-124892__-g013.jpg" position="float" orientation="portrait" xlink:type="simple" id="oo_1083850.jpg"><uri content-type="original_file" xlink:type="simple">https://binary.pensoft.net/fig/1083850</uri></graphic></fig><p><bold><italic>Thorax</italic></bold> (Fig. <xref ref-type="fig" rid="F13">64</xref>) yellow, with gray pruinosity. 0+3 dorsocentral setae, anteriormost postsutural dorsocentral seta far from scutal suture, acrostichal setulae in ten irregular rows. Legs yellow. Fore femur with nine posterior dorsal setae, four posterior ventral setae. and ctenidium with 18–20 short setae; fore tibia with one dorsal preapical seta and one short apical ventral seta. Mid femur with five anterior setae and one apical posterior seta; mid tibia with one dorsal preapical seta and three strong apical ventral setae. Hind femur with several weak anterior ventral setae and one preapical anterior dorsal seta; hind tibia with one dorsal preapical seta and one short apical ventral seta. Wing (Fig. <xref ref-type="fig" rid="F13">62</xref>) slightly yellow, basal margin of brown apical spot on R<sub>2+3</sub> at same vertical level as crossvein dm-cu; brown apical spots on R<sub>2+3</sub>, R<sub>4+5</sub>, and M<sub>1</sub> slightly confluent and forming pale brown area between apical spots on R<sub>2+3</sub>, R<sub>4+5</sub>, and M<sub>1</sub>; brown median spot on R<sub>4+5</sub> separated from brown cloud-like spot on crossvein dm-cu; subcostal cell pale brown apically; four short hairs present at base of R<sub>4+5</sub>, costa with 2<sup>nd</sup> (between R<sub>1</sub> and R<sub>2+3</sub>), 3<sup>rd</sup> (between R<sub>2+3</sub> and R<sub>4+5</sub>), and 4<sup>th</sup> (between R<sub>4+5</sub> and M<sub>1</sub>) sections in proportion of 5.5: 1.5: 1; r-m before middle of discal cell; ultimate and penultimate sections of M<sub>1</sub> in proportion of 1: 1; ultimate section of CuA<sub>1</sub> ~ 1/8 of penultimate. Haltere yellow.</p><p><bold><italic>Abdomen</italic></bold> (Fig. <xref ref-type="fig" rid="F13">65</xref>) yellow, tergites 2–5 with brown posterior margin. Male genitalia (Figs <xref ref-type="fig" rid="F14">66–70</xref>): syntergosternite circular, with a trapeziform ventral process and with several dorsal setulae. Epandrium broad in lateral view; surstylus long digitiform in lateral view, inwardly curved apically in posterior view. Hypandrium H-shaped. Pregonite long digitiform and curved apically in ventral view, postgonite consisting of a pair of asymmetric sclerites, furcated in lateral view. Phallus curved backwards in lateral view. Phallapodeme as long as phallus.</p><fig id="F14" position="float" orientation="portrait"><object-id xmlns:xlink="http://www.w3.org/1999/xlink" content-type="doi" xlink:type="simple">10.3897/zookeys.1206.124892.figures66-70</object-id><object-id xmlns:xlink="http://www.w3.org/1999/xlink" content-type="arpha" xlink:type="simple">5B066F83-A923-59AD-87EF-97337C746670</object-id><label>Figures 66–70.</label><caption><p><tp:taxon-name><tp:taxon-name-part taxon-name-part-type="genus" reg="Homoneura">Homoneura</tp:taxon-name-part> (<tp:taxon-name-part taxon-name-part-type="subgenus" reg="Homoneura">Homoneura</tp:taxon-name-part>) <tp:taxon-name-part taxon-name-part-type="species" reg="simianshana">simianshana</tp:taxon-name-part></tp:taxon-name> sp. nov. male <bold>66</bold> syntergosternite and epandrium, lateral view <bold>67</bold> epandrial complex, posterior view <bold>68</bold> syntergosternite, anterior view <bold>69</bold> phallic complex, ventral view <bold>70</bold> phallic complex, lateral view. Scale bar: 0.5 mm.</p></caption><graphic xmlns:xlink="http://www.w3.org/1999/xlink" xlink:href="zookeys-1206-045_article-124892__-g014.jpg" position="float" orientation="portrait" xlink:type="simple" id="oo_1083851.jpg"><uri content-type="original_file" xlink:type="simple">https://binary.pensoft.net/fig/1083851</uri></graphic></fig><p><bold>Female.</bold> Body length 8.8 mm, wing length 8.5–8.6 mm.</p></tp:treatment-sec><tp:treatment-sec sec-type="distribution" id="SECID0E3RBI"><title>Distribution.</title><p>China (Chongqing).</p></tp:treatment-sec><tp:treatment-sec sec-type="remarks" id="SECID0EBSBI"><title>Remarks.</title><p>The new species resembles <tp:taxon-name><tp:taxon-name-part taxon-name-part-type="genus" reg="Homoneura">Homoneura</tp:taxon-name-part> (<tp:taxon-name-part taxon-name-part-type="subgenus" reg="Homoneura">Homoneura</tp:taxon-name-part>) <tp:taxon-name-part taxon-name-part-type="species" reg="shunhuangshana">shunhuangshana</tp:taxon-name-part></tp:taxon-name> in the habitus, mesonotum with acrostichal setulae in ten rows, basal margin of brown apical spot on R<sub>2+3</sub> at same vertical level as crossvein dm-cu and tergites 2–5 each with brown posterior margin [see <xref ref-type="bibr" rid="B2">Chen and Li 2022</xref>: figs 7B–E], but it can be distinguished from the latter by the following: fore femur with nine posterior dorsal setae, four posterior ventral setae; mid femur with five anterior setae; brown apical spots on R<sub>2+3</sub> shorter, as long as 1/2 length of ultimate section of M<sub>1</sub>; brown median spot on R<sub>4+5</sub> behind middle point of distance between r-m and dm-cu. In <tp:taxon-name><tp:taxon-name-part taxon-name-part-type="genus" reg="Homoneura">H.</tp:taxon-name-part> (<tp:taxon-name-part taxon-name-part-type="subgenus" reg="Homoneura">H.</tp:taxon-name-part>) <tp:taxon-name-part taxon-name-part-type="species" reg="anadaequata">anadaequata</tp:taxon-name-part></tp:taxon-name>, fore femur with eight posterior dorsal setae, six posterior ventral setae; mid femur with six or seven anterior setae; brown apical spots on R<sub>2+3</sub> longer, at least 2/3 length of ultimate section of M<sub>1</sub>; brown median spot on R<sub>4+5</sub> at middle point of distance between r-m and dm-cu [see <xref ref-type="bibr" rid="B2">Chen and Li 2022</xref>: fig. 7B, C].</p></tp:treatment-sec><ref-list><ref id="B2"><mixed-citation xmlns:xlink="http://www.w3.org/1999/xlink" xlink:type="simple"><person-group><name name-style="western"><surname>Chen</surname><given-names>XL</given-names></name><name name-style="western"><surname>Li</surname><given-names>WL</given-names></name></person-group> (<year>2022</year>) <article-title>Four new species of the subgenus <tp:taxon-name><tp:taxon-name-part taxon-name-part-type="genus"/><tp:taxon-name-part taxon-name-part-type="subgenus">Homoneura</tp:taxon-name-part></tp:taxon-name> from Hunan Province, China (<tp:taxon-name><tp:taxon-name-part taxon-name-part-type="order">Diptera</tp:taxon-name-part></tp:taxon-name>: <tp:taxon-name><tp:taxon-name-part taxon-name-part-type="family">Lauxaniidae</tp:taxon-name-part></tp:taxon-name>: <italic><tp:taxon-name><tp:taxon-name-part taxon-name-part-type="genus">Homoneura</tp:taxon-name-part></tp:taxon-name></italic>).</article-title><source>Oriental Insects</source><volume>56</volume>(<issue>4</issue>): <fpage>437</fpage>–<lpage>462</lpage>. <ext-link xlink:href="10.1080/00305316.2021.2022546" ext-link-type="doi" xlink:type="simple">https://doi.org/10.1080/00305316.2021.2022546</ext-link></mixed-citation></ref></ref-list></tp:taxon-treatment>
